# Supplementary material for: Cellular eEF1G Inhibits Porcine Deltacoronavirus Replication by Binding Nsp12 and Disrupting Its Interaction with Viral Genomic RNA
Source: Viruses. 2025 Oct 13;17(10):1369. doi: 10.3390/v17101369 (PMC12568264; doi:10.3390/v17101369)
Supplement: Supplementary file 1 [file viruses-17-01369-s001.zip]

Archive with 9 entries (9 files):
- Table S2.pdf
- Figure S1.pdf
- Figure S2.pdf
- Figure S3.pdf
- Figure S4.pdf
- Figure S5.pdf
- Figure S6.pdf
- Figure S7.pdf
- Table S1.pdf
